# Supplementary material for: Breast organoid suspension cultures maintain long-term estrogen receptor expression and responsiveness
Source: NPJ Breast Cancer. 2024 Dec 19;10:107. doi: 10.1038/s41523-024-00714-7 (PMC11659324; doi:10.1038/s41523-024-00714-7)
Supplement: Supplementary file 2 — Supplementary Table 2 [file 41523_2024_714_MOESM2_ESM.xlsx]

## Sheet: Heatmap data_HS signature gen  
Name	STC2	TFF3	AGR2	AGR3	TFF1	TCIM	PTHLH	ANKRD30A	BATF	SYTL2	TMC5	SCUBE2	DIO2	TBX3	FBP1	ACADSB	AFF3	SLC7A2	MLPH	TSPAN5	AR	CAPN8	FOXA1	TMEM45B	ELOVL5	FTO	INPP4B	SLC40A1	NQO1	SLC39A6	TTC39A	MISP	LYPD6B	VSIG2	RASEF	GPR160	MAGED2	PKIB	SMIM14	EFHD1	TOX3	PGM2L1	FASN	TSPAN15	MUCL1	CA12	CMBL	SUSD3	IRS1
ORG6HS_SC-1	2.01217	0.411439	1.05812	1.76625	1.66953	2.95215	-0.0487576	1.84553	1.18638	0.432672	1.03555	0.662121	3.15646	1.49495	1.20608	2.08838	0.907775	0.929987	1.25145	1.24479	0.830817	1.60848	1.49628	1.19187	0.913465	0.000262943	1.37962	0.916309	0.518616	0.379858	1.34061	1.08552	0.98703	0.0627825	1.47359	0.87076	0.948817	1.02676	1.00101	1.93572	1.68612	1.50074	1.03544	0.645021	0.4416	1.11941	0.50001	2.01707	0.824978
ORG6HS_SC-2	0.864014	1.29364	0.643178	-0.319078	1.82736	0.016229	-0.275134	0.478089	0.504936	1.24832	0.987876	0.496035	-0.0798561	1.30598	0.434931	1.33063	0.509543	1.69632	1.26017	1.79025	1.00559	1.60418	0.984837	0.946521	0.741907	-0.478579	-0.222424	1.26622	0.300209	0.824774	1.68855	1.16579	1.70409	-0.134012	1.05132	0.977265	1.06586	1.44089	1.06784	1.06572	0.950688	1.24634	0.503764	1.13854	-0.044677	1.39822	1.97201	-0.240947	1.00919
ORG6HS_MD-1	0.48837	1.70566	1.61089	1.04655	0.876089	0.115903	0.27951	1.10992	1.24875	1.09087	1.02908	2.12027	-0.297492	1.54404	1.93336	0.858376	1.95891	1.16591	1.30636	0.998761	1.45135	1.12321	1.5481	1.25763	1.59371	0.279242	1.06131	1.35624	1.20172	1.1544	1.15026	1.18348	1.56572	2.88357	1.05107	1.65859	1.70473	0.29856	1.34207	1.24625	1.27386	0.758947	2.00117	1.48561	1.41784	1.42013	1.27607	1.74666	-0.129448
ORG6HS_MD-2	1.6364	1.70863	1.86956	2.02605	0.818167	0.694028	2.42955	1.68505	2.11786	2.06341	2.09808	1.03383	-0.234835	1.01304	1.52719	0.771155	1.68977	1.39553	1.55769	1.2111	1.91329	0.963384	1.32475	1.87453	1.86046	1.14268	1.47324	1.75924	2.55421	1.85721	1.15386	1.83942	0.995368	0.931048	1.64607	1.70926	1.54895	0.0282649	1.84154	1.00644	1.34191	1.55687	1.54727	1.68463	2.53002	1.42585	0.51076	1.07393	0.0126029
ORG6LASP_SC-1	-0.414182	-0.699576	-0.686529	-0.60958	-0.686521	-0.46878	-0.917569	-0.683284	-0.646162	-0.755954	-0.729025	-1.01733	-0.367598	-0.733147	-0.670916	-0.663718	-0.670649	-0.79267	-0.708139	-0.765772	-0.728728	-0.757718	-0.721813	-0.689261	-0.800037	-1.11109	-1.07926	-0.73398	-0.651719	-1.57187	-0.736335	-0.699196	-0.905756	-0.514929	-0.452874	-0.668295	-0.899724	0.0338745	-0.811071	-0.709609	-0.673479	-0.732808	-0.740961	-0.634146	-0.62076	-0.787211	-0.739269	-0.53896	-0.766642
ORG6LASP_SC-2	-0.408061	-0.434876	-0.572191	-0.491926	-0.42258	-0.421144	-0.329168	-0.529743	-0.389371	0.189137	-0.281559	-0.881602	-0.33023	-0.465149	-0.493185	-0.250305	-0.562715	0.0285778	-0.400775	-0.160046	-0.308547	-0.322754	-0.469842	-0.37387	-0.503817	-1.08801	-0.986569	-0.379407	-0.549429	-1.20108	-0.333428	-0.272196	-0.538526	-0.458317	-0.217332	-0.294752	-0.467528	1.63788	-0.37666	-0.393342	-0.124946	-0.149883	-0.551408	-0.251426	-0.503028	-0.409023	-0.224089	-0.57921	-0.565461
ORG6LASP_MD-1	-0.579093	-0.637135	-0.599265	-0.507401	-0.619136	-0.444286	-0.997782	-0.594619	-0.547692	-0.435947	-0.557227	-0.961413	-0.358199	-0.651117	-0.588311	-0.398169	-0.556669	-0.520322	-0.608086	-0.541187	-0.584628	-0.670223	-0.605016	-0.56711	-0.258884	-0.630895	-0.884564	-0.574169	-0.591297	-0.605093	-0.605556	-0.595566	-0.634885	-0.40978	-0.440563	-0.566217	-0.692745	0.131363	-0.447174	-0.570556	-0.53775	-0.636984	-0.554326	-0.373818	-0.431607	-0.519702	-1.23182	-0.518878	-0.334381
ORG6LASP_MD-2	-0.745972	-0.682974	-0.591807	-0.497112	-0.69757	-0.478094	-0.715571	-0.64844	-0.647566	-0.548341	-0.689128	-0.981344	-0.39703	-0.751857	-0.628609	-0.513585	-0.659138	-0.745395	-0.68433	-0.698069	-0.715272	-0.722305	-0.708508	-0.70152	-0.392994	-0.877261	-0.927281	-0.698553	-0.409335	-0.763743	-0.719442	-0.802155	-0.709202	-0.411341	-0.568005	-0.561121	-0.570233	-0.109626	-0.572088	-0.702293	-0.812217	-1.01034	-0.616081	0.0928155	-0.480876	-0.631836	-1.18536	-0.687547	-0.43478
ORG6BA_SC-1	-0.586963	-0.699576	-0.711778	-0.643948	-0.707492	-0.487433	1.16195	-0.676992	-0.745977	-0.882126	-0.751303	-0.560768	-0.396215	-0.650474	-0.702871	-0.784662	-0.678198	-0.813148	-0.765875	-0.744855	-0.742773	-0.74281	-0.735375	-0.742422	-0.79375	-0.680802	1.02899	-0.769876	-0.565694	0.0975405	-0.748779	-0.660462	-0.800108	-0.621514	-0.912448	-0.821717	-0.853963	-0.989248	-0.873577	-0.764483	-0.789467	0.0262272	-0.633774	-1.07116	-0.624741	-0.668681	0.37334	-0.531732	2.1269
ORG6BA_SC-2	-0.726738	-0.653847	-0.695729	-0.612837	-0.631207	-0.494198	-0.485861	-0.655722	-0.700799	-0.869857	-0.704293	0.679968	-0.209796	-0.707511	-0.682209	-0.741551	-0.645988	-0.760028	-0.722815	-0.884268	-0.696913	-0.666972	-0.692158	-0.720906	-0.875472	1.85315	0.386774	-0.716672	-0.71845	-0.636808	-0.713513	-0.718619	-0.799214	-0.525029	-0.887867	-0.748931	-0.638468	-1.15439	-0.7605	-0.694701	-0.791693	-0.741815	-0.680362	-0.985975	-0.578932	-0.818925	0.0558728	-0.649116	-0.851053
ORG6BA_MD-2	-0.77562	-0.635683	-0.644611	-0.559424	-0.718761	-0.490218	0.617218	-0.672441	-0.735457	-0.77715	-0.709874	-0.519525	-0.104986	-0.744915	-0.678813	-0.791658	-0.656053	-0.773615	-0.749068	-0.725069	-0.72294	-0.690187	-0.71621	-0.74223	-0.748177	1.36027	-0.563436	-0.700509	-0.543033	0.294428	-0.742405	-0.776878	-0.504872	-0.396831	-0.865531	-0.763221	-0.446389	-1.23315	-0.68588	-0.701884	-0.730908	-0.964677	-0.7326	-0.785101	-0.555895	-0.775362	-1.13096	-0.575682	-1.54821
ORG6BA_MD-1	-0.764326	-0.675704	-0.679847	-0.597543	-0.707878	-0.494162	-0.718379	-0.657353	-0.644898	-0.755039	-0.728175	-0.0702472	-0.380227	-0.653846	-0.656644	-0.904889	-0.636587	-0.811145	-0.736587	-0.725636	-0.701246	-0.726284	-0.705036	-0.733235	-0.736414	0.231025	-0.666398	-0.724841	-0.545806	0.170374	-0.733817	-0.749139	-0.359645	-0.405645	-0.877433	-0.79162	-0.699308	-1.11117	-0.725517	-0.717262	-0.792115	-0.852625	-0.578119	-0.944993	-0.548945	-0.752871	-0.176572	-0.515584	0.656304
[truncated: 206 more columns]

## Sheet: Heatmap_LASP signature genes
Name	PIGR	MMP7	CCL28	SNORC	KRT15	GABRP	S100A1	NDRG2	RCAN1	LTF	CRABP1	ELF5	FOLR1	ALDH1A3	ROPN1B	LIF	CHI3L1	LINC01198	ROPN1	SAA2	KCNN4	S100A9	SLPI	LCN2	TTYH1	CTSV	CALML5	PI3	IGF2BP2	KRT23	IQCG	CYP24A1	FGFBP1	KRT16	CHI3L2	DAPP1	CDC42EP5	SLC25A37	CXCL3	AQP5	SCGB1D2	PPP1R14C	BBOX1	NCALD	RARRES1	ACTR3B	SCGB2A2	PPP1R1B	CLDN1
ORG6HS_SC-1	-0.577963	-0.675634	-0.609039	-0.608045	-1.20254	-0.791402	-0.851349	-0.680422	-0.304841	-0.666351	0.443877	-0.641067	-1.08873	-0.758341	-0.812179	-0.365418	-0.97679	-0.621416	-1.02459	-0.662136	-1.21362	-0.262865	-0.441423	-0.582098	-0.464471	-0.908762	-0.0566264	-0.607518	-1.09605	-0.188542	-0.123078	-0.501175	-0.480467	0.696763	-0.736396	-0.386085	-0.841587	-0.797722	0.565154	-0.582507	-0.58574	-1.15972	-0.913632	-0.921637	-0.850181	1.18678	-0.22702	1.6024	-0.647151
ORG6HS_SC-2	-0.639992	-0.708987	-0.612886	-0.687564	-1.00098	-0.815267	-0.83559	-0.696058	-0.547115	-0.686043	2.44843	-0.675969	-1.11889	-0.725593	-0.821333	-0.462993	-0.984714	-0.658215	-1.02044	-0.68225	-0.836772	-0.952378	-0.559599	-0.614463	-0.554762	-0.973475	2.78185	-0.683004	-1.18528	0.275386	-0.0350655	-0.649648	-0.547903	1.49138	-0.792884	-0.566095	-0.961219	-0.878293	-0.422949	1.67413	-0.660143	-1.05652	-0.930888	-0.771415	-0.835484	-1.10489	-0.551541	1.31794	-0.702702
ORG6HS_MD-1	-0.591852	-0.708456	-0.614243	-0.809092	-1.40361	-0.760441	-0.885843	-0.637379	-0.928988	-0.656777	1.07776	-0.635432	-1.05718	-0.756487	-0.783498	-0.702051	-0.977941	-0.658215	-0.948987	-0.655394	-1.16178	-1.02414	-0.704115	-0.516803	-0.510781	-0.939763	-0.0909658	-0.51069	-1.2575	-1.576	1.1296	-0.649648	-0.535066	-0.759485	-0.921445	-0.548091	-0.973179	-0.932442	-0.770877	-0.347736	-0.626432	-1.3035	-0.88928	-0.846016	-0.884036	0.257477	-0.428346	0.382222	-0.616894
ORG6HS_MD-2	-0.614792	-0.712108	-0.657725	-0.772655	-1.24207	-0.804875	-0.919382	-0.689988	-0.663955	-0.657931	0.730045	-0.665634	-1.13234	-0.454145	-0.81413	-0.340241	-0.976686	-0.658215	-1.03978	-0.677504	-1.08712	-1.08984	-0.740421	-0.498023	-0.601038	-0.983877	0.311584	-0.645198	-1.1735	-0.0386085	1.78221	-0.620158	-0.543459	-0.569478	-0.934344	-0.0638237	-1.00569	-0.948276	-0.556416	-0.328936	-0.650918	-1.30706	-0.93957	-0.90569	-0.780799	0.459544	-0.519625	-0.287076	-0.32119
ORG6LASP_SC-2	-0.0630588	2.2057	1.5119	0.46438	0.297992	1.44917	0.430487	1.25363	0.107942	1.13748	-0.141318	0.64585	0.0792717	0.68362	0.723682	1.25313	-0.0234586	1.61184	0.615601	-0.0284543	0.899615	-0.481956	0.578852	-0.0450426	2.36016	-0.326836	0.681249	0.0423151	-0.0114068	1.97986	1.0571	0.270984	-0.200861	0.81148	1.61567	1.6392	1.58819	0.862021	1.75778	0.190562	0.485822	0.725627	1.43421	1.51465	0.248831	-0.97413	-0.152627	0.302869	1.08851
ORG6LASP_SC-1	1.63794	1.51942	2.10219	1.23326	-0.143482	0.391122	1.18741	0.633101	2.72874	1.14433	-0.70245	1.39442	1.1733	1.70265	0.552408	2.65699	0.187215	1.87523	0.0824023	2.06099	0.416504	-0.00582351	2.44855	1.05819	-0.227802	0.726704	0.287984	1.81359	0.560772	1.59268	-0.358135	2.49034	1.33253	1.83886	0.763943	1.85041	1.8719	2.16416	2.03317	-0.219958	1.69294	0.896866	0.518023	0.538913	0.544196	1.78991	0.337247	-0.119586	2.46929
ORG6LASP_MD-1	1.98361	0.840396	0.704028	0.271785	0.267926	1.41104	0.608727	1.6681	-0.208141	1.38647	-0.329692	1.75819	0.688001	0.99364	1.85037	0.042106	0.272736	1.2655	1.08924	1.84308	0.756472	-0.182143	0.414228	0.704051	1.53863	-0.619512	-0.515674	1.01453	0.205486	0.179353	0.774348	1.42957	-0.165385	-0.712293	1.63615	0.728254	0.271457	0.915136	-0.0409472	0.410044	0.856169	0.0717786	0.497739	1.5387	0.735918	-0.387593	0.635817	0.0225792	0.62217
ORG6LASP_MD-2	1.22877	0.244345	0.757137	2.52717	0.369004	1.75162	2.31551	1.67524	0.01963	1.69478	-0.698911	1.4499	1.77044	1.79044	1.83327	0.128401	1.08287	0.296833	2.07299	0.747693	2.16452	0.159524	1.14472	2.64049	0.745502	-0.59187	-0.664678	1.93812	0.0754066	-0.518857	-0.19577	0.157243	-0.300391	-0.759513	1.11469	0.74702	0.421354	0.88399	0.0287319	2.24883	1.99836	-0.228506	2.07812	1.51347	2.53525	0.376506	2.93428	1.0862	0.570608
ORG6BA_SC-1	-0.598084	-0.247231	-0.603871	-0.215376	0.568196	-0.722875	-0.526267	-0.671774	-0.809667	-0.695243	-0.728494	-0.665955	-0.200479	-0.630601	-0.502859	-0.287636	-0.13356	-0.619146	-0.530036	-0.43801	-0.0418256	1.43282	0.0706349	-0.451373	-0.606013	1.16965	-0.686995	-0.496511	1.90009	0.248064	-0.472394	-0.0541533	2.71663	0.425557	-0.600158	-0.531983	0.691188	0.147217	0.0670955	-0.79257	-0.639747	1.39089	-0.428113	-0.653109	-0.648706	0.172267	-0.544137	-1.40195	-0.419856
ORG6BA_SC-2	-0.614152	-0.561985	-0.678465	-0.415547	0.687847	-0.632243	0.182773	-0.68964	0.752654	-0.709804	-0.652332	-0.671726	1.01779	-0.54983	-0.451994	-0.442113	0.548998	-0.557037	-0.266206	-0.600114	0.0721682	-0.59503	-0.721654	-0.618976	-0.58409	1.21247	-0.724352	-0.666807	0.867782	-0.197211	-0.839087	-0.574051	-0.297405	-0.620085	-0.721812	-0.942342	-0.0219288	-0.239379	-0.881355	-0.739119	-0.645849	0.356057	-0.706427	-0.420971	-0.347963	-0.731542	-0.548242	-0.902463	-0.691685
ORG6BA_MD-2	-0.579818	-0.615717	-0.67044	-0.467469	1.37879	0.0220074	-0.180449	-0.540541	0.460611	-0.608294	-0.726326	-0.655991	0.143531	-0.543737	-0.28951	-0.635993	2.33254	-0.618947	0.828163	-0.314385	0.170417	0.960653	-0.750326	-0.457027	-0.529809	1.6964	-0.774997	-0.575219	0.346432	-0.838803	-1.46483	-0.649648	-0.547176	-0.901876	-0.105252	-0.961898	-0.757096	-0.528975	-0.950448	-0.747514	-0.597951	1.24236	0.062461	-0.274592	0.514925	0.604441	-0.417979	-0.557564	-0.531807
ORG6BA_MD-1	-0.570616	-0.579736	-0.628587	-0.520847	1.42292	-0.497863	-0.526025	-0.624274	-0.60687	-0.682614	-0.720591	-0.636589	-0.274717	-0.751619	-0.484233	-0.844172	-0.351215	-0.658215	0.14165	-0.593514	-0.138579	2.04118	-0.739446	-0.618926	-0.565531	0.538878	-0.548379	-0.623596	0.767771	-0.917326	-1.25489	-0.649648	-0.431049	-0.941311	-0.318155	-0.964559	-0.28338	-0.647442	-0.828941	-0.765221	-0.626514	0.371726	0.217353	-0.312304	-0.231953	-1.64876	-0.517823	-1.44558	-0.819289
[truncated: 38 more columns]

## Sheet: Heatmap data_BA signature genes
Name	ACTA2	KRT5	KRT14	TPM2	TAGLN	MYLK	ACTG2	APOE	SAA1	DKK3	SGK1	MYL9	CRYAB	ANXA1	KRT17	MIA	PTN	SERPINB5	TUBB2B	ID4	OXTR	STK17A	FST	TLE4	MATN2	FAM126A	PPP1R14A	POSTN	LAMB3	LBH	ZNF503	SYNM	NGFR	GAS6	SYT8	AMIGO2	DST	ARC	TGFB1I1	SPP1	COL17A1	NNMT	S100A2	HBEGF	ADRB2	NES	SLC1A5	CD200	FBXO32
ORG6HS_SC-1	-0.609448	-0.816173	-0.899169	-0.721893	-0.606826	-0.656117	-0.799798	-0.831655	-0.733718	-0.689806	-1.06847	-0.606877	-1.13757	-1.18558	-0.675886	-0.976123	-0.803145	-0.790162	-0.508578	-1.33874	-0.367848	-0.766429	-0.674314	-1.58558	-0.827747	-1.313	-0.793153	-0.391208	-0.826016	-0.692749	-0.0120185	-0.824401	-0.65521	-0.886794	-0.60545	0.850364	-0.523847	2.07147	-1.00166	-0.778989	-0.633232	-0.974795	-0.598475	0.108262	-0.19752	-0.739826	-1.07228	-0.627484	-0.862302
ORG6HS_SC-2	-0.618398	-0.868537	-0.939778	-0.716638	-0.590548	-0.66854	-0.462195	-0.853427	-0.759583	-0.692059	-1.10908	-0.583242	-1.14347	-1.20837	-0.561289	-0.986113	-0.788915	-0.787581	1.06957	-1.2772	-0.289478	-0.829903	-0.662358	-0.672828	-0.801543	-1.17208	-0.679385	-0.342678	-0.900635	-0.669624	0.768652	-0.838702	-0.649384	-0.876189	-0.61151	1.1821	-0.850711	1.24721	-0.938398	-0.784554	-0.650398	-1.13634	-0.663851	-0.385332	-0.673986	-0.717349	-1.23907	-0.64765	-0.908963
ORG6HS_MD-1	-0.532382	-0.838807	-0.904659	-0.753836	-0.610572	-0.663472	-0.773551	-0.835772	-0.730419	-0.705696	-1.17221	-0.57437	-1.12965	-1.2379	-0.845953	-0.957554	-0.775822	-0.849344	-1.08992	-1.3814	-0.349398	-0.980088	-0.670816	-1.07566	-0.785149	-0.634843	-0.583415	-0.391208	-0.892713	-0.70496	-0.262729	-0.807075	-0.649507	-0.819289	-0.596346	-0.527533	-0.832372	-0.86629	-0.976135	-0.767042	-0.634996	-1.24504	-0.62467	-0.70924	-0.502014	-0.836307	-1.04851	-0.627565	-0.920212
ORG6HS_MD-2	-0.587466	-0.869323	-0.942974	-0.766284	-0.546469	-0.66644	-0.777543	-0.879862	-0.752457	-0.69316	-1.19608	-0.447434	-1.15667	-1.19904	-0.771638	-0.966957	-0.792774	-0.795262	0.0170354	-1.30328	-0.204387	-0.824325	-0.618544	-0.855357	-0.758231	-0.819143	-0.793153	-0.391208	-0.893727	-0.666455	-0.354238	-0.822679	-0.646964	-0.816649	-0.572306	-0.623771	-0.215518	-0.191394	-0.858758	-0.765128	-0.652907	-1.20519	-0.660307	-0.447238	-0.534279	-0.79794	-1.08904	-0.641642	-0.904349
ORG6LASP_SC-1	-0.494062	0.0867857	0.0223972	-0.529661	-0.469117	-0.567388	-0.557195	-0.670296	2.11843	-0.616719	1.45439	-0.554559	1.33106	1.34948	0.0288248	-0.354689	-0.148526	-0.120222	0.78112	0.327754	-0.4241	-0.37724	-0.586985	-0.17144	-0.378564	-0.552384	-0.461503	-0.391208	0.37206	-0.55287	-0.899089	0.97118	-0.567474	-0.374764	-0.566198	-1.09928	-0.620729	-0.580057	0.0927985	0.0628282	-0.564255	0.878162	-0.3419	0.0335217	2.70213	-0.690458	1.00918	-0.62383	-0.144964
ORG6LASP_SC-2	-0.488292	-0.236966	-0.333686	-0.548911	-0.475075	-0.575267	-0.302989	0.0202151	0.0464338	-0.579951	0.302745	-0.526069	0.891953	0.360269	-0.332272	0.0628902	0.139202	-0.402412	1.8738	0.863959	-0.364984	-0.608828	-0.603324	-0.173187	-0.54764	-0.500814	-0.581569	-0.391208	-0.313879	-0.45577	-0.674225	0.275105	-0.571728	-0.6671	-0.582218	-0.828138	-0.661465	0.0214903	-0.506579	1.57743	-0.613631	-0.34869	-0.586595	-0.373661	-0.0351333	-0.594923	-0.120157	-0.574706	-0.535732
ORG6LASP_MD-1	-0.350601	-0.318355	-0.338445	-0.499117	-0.222204	-0.467878	0.283026	0.358578	1.71076	-0.449183	-0.171584	-0.394668	1.03859	0.6428	-0.558302	-0.260247	0.651653	-0.339344	0.689071	0.88936	-0.0895294	-0.492585	-0.461521	0.722835	-0.339653	0.348135	-0.189226	-0.356079	-0.596545	-0.572072	-1.05883	1.84339	-0.400696	-0.46424	-0.573945	-0.980424	-0.169039	-0.676287	-0.547034	1.11609	-0.59785	0.236361	-0.426169	-0.418828	-0.339739	0.117518	-0.166127	-0.426825	-0.25555
ORG6LASP_MD-2	-0.318755	-0.659442	-0.431238	-0.588408	0.0824718	-0.518232	-0.784349	-0.295375	0.765452	-0.609309	0.0703161	-0.360156	0.848892	1.13156	-0.782686	1.42823	2.33609	-0.350992	-1.21329	0.859476	-0.324533	-0.243014	-0.55626	-0.0974994	-0.530411	-0.253988	-0.793153	-0.391208	-0.469748	-0.646206	-1.22692	1.7317	-0.155672	-0.341524	-0.500858	-1.1806	-1.00411	-0.873865	-0.0907658	1.98985	-0.648778	1.61087	-0.60353	-0.451451	-0.307301	-0.586556	0.266836	-0.597324	0.690543
ORG6BA_SC-1	-0.0518433	2.28365	2.08863	0.70165	-0.311636	0.405476	0.521947	-0.152468	-0.355037	0.45178	1.56278	-0.244618	-0.661595	1.05178	2.54863	0.198368	-0.590205	2.6215	0.678371	0.925488	-0.396471	1.20918	1.22978	1.27746	0.512224	1.23613	0.0763071	0.276384	2.32589	0.80636	1.9226	-0.569358	-0.0239385	0.913494	-0.0736861	0.725977	2.14497	1.18182	1.33637	-0.588351	1.59424	0.0660042	2.32235	3.07408	1.28665	0.552202	1.81155	0.526373	0.0638047
ORG6BA_SC-2	0.831354	0.696067	0.931793	1.62615	0.991596	1.35746	0.721179	0.64164	-0.540468	1.56967	0.756575	1.3488	0.562419	-0.147599	0.928273	0.818307	-0.19364	0.562976	-0.745556	0.483224	-0.0849773	1.26643	2.27786	-0.104236	0.877035	1.26429	1.7212	3.11457	0.932852	2.24197	1.19946	-0.445558	0.841401	1.23556	0.847741	1.78625	1.35323	0.289604	0.504999	-0.304459	1.56645	0.206201	0.321073	0.0764298	-0.15232	2.03115	0.856063	2.26336	0.863227
ORG6BA_MD-1	0.378511	1.33323	1.33806	0.857865	-0.0742452	0.635729	0.291663	1.08311	-0.569539	0.975398	-0.16461	0.313716	-0.226568	-0.161897	0.48127	-0.07281	-0.446011	0.538054	-0.52968	0.62345	-0.26002	0.731646	0.182501	1.6584	1.47168	0.991849	1.64175	-0.149453	0.732476	0.52776	1.00987	-0.587281	0.813835	1.42265	1.55708	0.389862	0.591898	-0.742069	1.07035	-0.67933	1.69021	0.545886	1.68536	-0.38112	-0.599341	0.671081	-0.138093	0.368917	0.477701
ORG6BA_MD-2	2.84138	0.20787	0.409074	1.93908	2.83262	2.38466	2.63981	2.41531	-0.199853	2.03903	0.735233	2.62948	0.782605	0.604505	0.541028	2.0667	1.41209	0.712785	-1.02194	0.327901	3.15573	1.91515	1.14398	1.07709	2.108	1.40585	1.4353	-0.195499	0.529983	1.38462	-0.412525	0.0736776	2.66534	1.67484	2.27769	0.305193	0.787698	-0.881622	1.91481	-0.0783465	0.14515	1.36657	0.176716	-0.125421	-0.647145	1.59141	0.929654	1.60838	2.4368
[truncated: 283 more columns]

## Sheet: Heatmap data_BL unique genes
Name	PIGR	MMP7	CCL28	SNORC	KRT15	GABRP	S100A1	NDRG2	RCAN1	LTF	CRABP1	ELF5	FOLR1	ALDH1A3	ROPN1B	LIF	CHI3L1	LINC01198	ROPN1	SAA2	KCNN4	S100A9	SLPI	LCN2	TTYH1	CTSV	CALML5	PI3	IGF2BP2	KRT23	IQCG	CYP24A1	FGFBP1	KRT16	CHI3L2	DAPP1	CDC42EP5	SLC25A37	CXCL3	AQP5	SCGB1D2	PPP1R14C	BBOX1	NCALD	RARRES1	ACTR3B	SCGB2A2	PPP1R1B	CLDN1
ORG6HS_SC-2	-0.577963	-0.675634	-0.609039	-0.608045	-1.20254	-0.791402	-0.851349	-0.680422	-0.304841	-0.666351	0.443877	-0.641067	-1.08873	-0.758341	-0.812179	-0.365418	-0.97679	-0.621416	-1.02459	-0.662136	-1.21362	-0.262865	-0.441423	-0.582098	-0.464471	-0.908762	-0.0566264	-0.607518	-1.09605	-0.188542	-0.123078	-0.501175	-0.480467	0.696763	-0.736396	-0.386085	-0.841587	-0.797722	0.565154	-0.582507	-0.58574	-1.15972	-0.913632	-0.921637	-0.850181	1.18678	-0.22702	1.6024	-0.647151
ORG6HS_SC-1	-0.639992	-0.708987	-0.612886	-0.687564	-1.00098	-0.815267	-0.83559	-0.696058	-0.547115	-0.686043	2.44843	-0.675969	-1.11889	-0.725593	-0.821333	-0.462993	-0.984714	-0.658215	-1.02044	-0.68225	-0.836772	-0.952378	-0.559599	-0.614463	-0.554762	-0.973475	2.78185	-0.683004	-1.18528	0.275386	-0.0350655	-0.649648	-0.547903	1.49138	-0.792884	-0.566095	-0.961219	-0.878293	-0.422949	1.67413	-0.660143	-1.05652	-0.930888	-0.771415	-0.835484	-1.10489	-0.551541	1.31794	-0.702702
ORG6HS_MD-1	-0.591852	-0.708456	-0.614243	-0.809092	-1.40361	-0.760441	-0.885843	-0.637379	-0.928988	-0.656777	1.07776	-0.635432	-1.05718	-0.756487	-0.783498	-0.702051	-0.977941	-0.658215	-0.948987	-0.655394	-1.16178	-1.02414	-0.704115	-0.516803	-0.510781	-0.939763	-0.0909658	-0.51069	-1.2575	-1.576	1.1296	-0.649648	-0.535066	-0.759485	-0.921445	-0.548091	-0.973179	-0.932442	-0.770877	-0.347736	-0.626432	-1.3035	-0.88928	-0.846016	-0.884036	0.257477	-0.428346	0.382222	-0.616894
ORG6HS_MD-2	-0.614792	-0.712108	-0.657725	-0.772655	-1.24207	-0.804875	-0.919382	-0.689988	-0.663955	-0.657931	0.730045	-0.665634	-1.13234	-0.454145	-0.81413	-0.340241	-0.976686	-0.658215	-1.03978	-0.677504	-1.08712	-1.08984	-0.740421	-0.498023	-0.601038	-0.983877	0.311584	-0.645198	-1.1735	-0.0386085	1.78221	-0.620158	-0.543459	-0.569478	-0.934344	-0.0638237	-1.00569	-0.948276	-0.556416	-0.328936	-0.650918	-1.30706	-0.93957	-0.90569	-0.780799	0.459544	-0.519625	-0.287076	-0.32119
ORG6LASP_SC-2	-0.0630588	2.2057	1.5119	0.46438	0.297992	1.44917	0.430487	1.25363	0.107942	1.13748	-0.141318	0.64585	0.0792717	0.68362	0.723682	1.25313	-0.0234586	1.61184	0.615601	-0.0284543	0.899615	-0.481956	0.578852	-0.0450426	2.36016	-0.326836	0.681249	0.0423151	-0.0114068	1.97986	1.0571	0.270984	-0.200861	0.81148	1.61567	1.6392	1.58819	0.862021	1.75778	0.190562	0.485822	0.725627	1.43421	1.51465	0.248831	-0.97413	-0.152627	0.302869	1.08851
ORG6LASP_SC-1	1.63794	1.51942	2.10219	1.23326	-0.143482	0.391122	1.18741	0.633101	2.72874	1.14433	-0.70245	1.39442	1.1733	1.70265	0.552408	2.65699	0.187215	1.87523	0.0824023	2.06099	0.416504	-0.00582351	2.44855	1.05819	-0.227802	0.726704	0.287984	1.81359	0.560772	1.59268	-0.358135	2.49034	1.33253	1.83886	0.763943	1.85041	1.8719	2.16416	2.03317	-0.219958	1.69294	0.896866	0.518023	0.538913	0.544196	1.78991	0.337247	-0.119586	2.46929
ORG6LASP_MD-2	1.98361	0.840396	0.704028	0.271785	0.267926	1.41104	0.608727	1.6681	-0.208141	1.38647	-0.329692	1.75819	0.688001	0.99364	1.85037	0.042106	0.272736	1.2655	1.08924	1.84308	0.756472	-0.182143	0.414228	0.704051	1.53863	-0.619512	-0.515674	1.01453	0.205486	0.179353	0.774348	1.42957	-0.165385	-0.712293	1.63615	0.728254	0.271457	0.915136	-0.0409472	0.410044	0.856169	0.0717786	0.497739	1.5387	0.735918	-0.387593	0.635817	0.0225792	0.62217
ORG6LASP_MD-1	1.22877	0.244345	0.757137	2.52717	0.369004	1.75162	2.31551	1.67524	0.01963	1.69478	-0.698911	1.4499	1.77044	1.79044	1.83327	0.128401	1.08287	0.296833	2.07299	0.747693	2.16452	0.159524	1.14472	2.64049	0.745502	-0.59187	-0.664678	1.93812	0.0754066	-0.518857	-0.19577	0.157243	-0.300391	-0.759513	1.11469	0.74702	0.421354	0.88399	0.0287319	2.24883	1.99836	-0.228506	2.07812	1.51347	2.53525	0.376506	2.93428	1.0862	0.570608
ORG6BA_SC-1	-0.598084	-0.247231	-0.603871	-0.215376	0.568196	-0.722875	-0.526267	-0.671774	-0.809667	-0.695243	-0.728494	-0.665955	-0.200479	-0.630601	-0.502859	-0.287636	-0.13356	-0.619146	-0.530036	-0.43801	-0.0418256	1.43282	0.0706349	-0.451373	-0.606013	1.16965	-0.686995	-0.496511	1.90009	0.248064	-0.472394	-0.0541533	2.71663	0.425557	-0.600158	-0.531983	0.691188	0.147217	0.0670955	-0.79257	-0.639747	1.39089	-0.428113	-0.653109	-0.648706	0.172267	-0.544137	-1.40195	-0.419856
ORG6BA_SC-2	-0.614152	-0.561985	-0.678465	-0.415547	0.687847	-0.632243	0.182773	-0.68964	0.752654	-0.709804	-0.652332	-0.671726	1.01779	-0.54983	-0.451994	-0.442113	0.548998	-0.557037	-0.266206	-0.600114	0.0721682	-0.59503	-0.721654	-0.618976	-0.58409	1.21247	-0.724352	-0.666807	0.867782	-0.197211	-0.839087	-0.574051	-0.297405	-0.620085	-0.721812	-0.942342	-0.0219288	-0.239379	-0.881355	-0.739119	-0.645849	0.356057	-0.706427	-0.420971	-0.347963	-0.731542	-0.548242	-0.902463	-0.691685
ORG6BA_MD-1	-0.579818	-0.615717	-0.67044	-0.467469	1.37879	0.0220074	-0.180449	-0.540541	0.460611	-0.608294	-0.726326	-0.655991	0.143531	-0.543737	-0.28951	-0.635993	2.33254	-0.618947	0.828163	-0.314385	0.170417	0.960653	-0.750326	-0.457027	-0.529809	1.6964	-0.774997	-0.575219	0.346432	-0.838803	-1.46483	-0.649648	-0.547176	-0.901876	-0.105252	-0.961898	-0.757096	-0.528975	-0.950448	-0.747514	-0.597951	1.24236	0.062461	-0.274592	0.514925	0.604441	-0.417979	-0.557564	-0.531807
ORG6BA_MD-2	-0.570616	-0.579736	-0.628587	-0.520847	1.42292	-0.497863	-0.526025	-0.624274	-0.60687	-0.682614	-0.720591	-0.636589	-0.274717	-0.751619	-0.484233	-0.844172	-0.351215	-0.658215	0.14165	-0.593514	-0.138579	2.04118	-0.739446	-0.618926	-0.565531	0.538878	-0.548379	-0.623596	0.767771	-0.917326	-1.25489	-0.649648	-0.431049	-0.941311	-0.318155	-0.964559	-0.28338	-0.647442	-0.828941	-0.765221	-0.626514	0.371726	0.217353	-0.312304	-0.231953	-1.64876	-0.517823	-1.44558	-0.819289
[truncated: 38 more columns]
